# Supplementary material for: First Detection of Rocahepevirus in Urban Wastewater from Guinea: A One Health Alert
Source: Pathogens. 2026 Apr 3;15(4):385. doi: 10.3390/pathogens15040385 (PMC13119015; doi:10.3390/pathogens15040385)
Supplement: Supplementary file 1 [file pathogens-15-00385-s001.zip]

Archive with 1 entries (1 files):
- pathogens-4225743-supplementary.pdf
